# Supplementary material for: Orientin Reverses Premature Senescence in Equine Adipose Stromal Cells Affected by Equine Metabolic Syndrome Through Oxidative Stress Modulation
Source: Int J Mol Sci. 2025 Jul 17;26(14):6867. doi: 10.3390/ijms26146867 (PMC12295333; doi:10.3390/ijms26146867)
Supplement: Supplementary file 1 [file ijms-26-06867-s001.zip]

Archive with 1 entries (1 files):
- ijms-3693733-supplementary.pdf
